# Supplementary material for: Stability Study, Quantification Method and Pharmacokinetics Investigation of a Coumarin–Monoterpene Conjugate Possessing Antiviral Properties against Respiratory Syncytial Virus
Source: Pharmaceuticals (Basel). 2022 Sep 18;15(9):1158. doi: 10.3390/ph15091158 (PMC9504583; doi:10.3390/ph15091158)
Supplement: Supplementary file 1 [file pharmaceuticals-15-01158-s001.zip]

Archive with 1 entries (1 files):
- pharmaceuticals-1869285-supplementary.pdf
